# Supplementary material for: Urban metagenomics uncover antibiotic resistance reservoirs in coastal beach and sewage waters
Source: Microbiome. 2019 Feb 28;7:35. doi: 10.1186/s40168-019-0648-z (PMC6396544; doi:10.1186/s40168-019-0648-z)
Supplement: Supplementary file 2 — Distribution of antibioitic resistance genes per sample. (XLSX 142 kb) [file 40168_2019_648_MOESM2_ESM.xlsx]

## Sheet: Tetracyclines
Tetracyclines
		Tetracycline resistance genes
Sample	Origin	tet32	tet37	tet(39)	tet(A)	tet(C)	tet(G)	tetO	tetQ	tetW	tetX	mdfA
PICH	Sewage	1	0	0	1	1	0	1	0	1	1	1
cA	Sewage	0	1	1	0	0	0	0	1	0	0	0
cZ	Sewage	0	0	0	0	1	0	0	0	0	0	0
CN	Sewage	0	0	0	0	0	0	0	0	0	0	0
NSC	Sewage	0	0	1	0	1	1	0	1	0	0	0
CSC1	Sewage	0	0	0	0	0	0	0	1	0	0	0
CSC2	Sewage	0	0	0	0	0	0	0	0	0	0	0
CSC3	Sewage	0	0	0	0	0	0	0	0	0	0	0
PE	Beach	0	0	0	0	0	0	0	0	0	0	0
LC	Beach	0	0	0	0	0	0	0	0	0	0	0
SC	Beach	0	0	0	0	0	0	0	0	0	0	0
PN	Beach	0	0	0	0	0	0	0	0	0	0	0
PA	Beach	0	0	0	0	0	0	0	0	0	0	0
RAM	Beach	0	0	0	0	0	0	0	0	0	0	0
BUC	Beach	0	0	0	0	0	0	0	0	0	0	0
POC	Beach	0	0	0	0	0	0	0	0	0	0	0
POCB	Beach	0	0	0	0	0	0	0	0	0	0	0
MAL	Beach	0	0	0	0	0	0	0	0	0	0	0
VDE	Beach	0	0	0	0	0	0	0	0	0	0	0
CAR	Beach	0	0	0	0	0	0	0	0	0	0	0

## Sheet: Betalactams
Betalactams
		Betalactams
Sample	Origin	TEM-33	TEM-4	OXA-134	OXA-141	OXA-181	OXA-212	CfxA	GES-1	PER-2	TLA-3
PICH	Sewage	1	1	0	1	0	0	1	0	0	0
cA	Sewage	1	1	0	0	0	0	1	0	0	0
cZ	Sewage	1	1	0	0	0	1	1	1	0	1
CN	Sewage	1	1	0	0	0	0	0	0	1	0
NSC	Sewage	1	1	0	1	0	0	1	0	0	0
CSC1	Sewage	1	1	1	0	0	0	1	0	0	0
CSC2	Sewage	1	1	0	0	0	0	0	0	0	0
CSC3	Sewage	1	1	0	0	0	0	0	0	0	0
PE	Beach	1	1	0	0	0	0	0	0	0	0
LC	Beach	1	1	0	0	0	0	0	0	0	0
SC	Beach	1	1	0	0	0	0	0	0	0	0
PN	Beach	1	1	0	0	0	0	0	0	0	0
PA	Beach	1	1	0	0	0	0	0	0	0	0
RAM	Beach	1	1	0	0	0	0	0	0	0	0
BUC	Beach	1	1	0	0	1	0	0	0	0	0
POC	Beach	1	1	0	0	1	0	0	0	0	0
POCB	Beach	1	1	0	0	1	0	0	0	0	0
MAL	Beach	1	1	0	0	1	0	0	0	0	0
VDE	Beach	1	1	0	0	1	0	0	0	0	0
CAR	Beach	1	1	0	0	0	0	0	0	0	0

## Sheet: Fluoroquinolones
Fluoroquinolones
		Fluoroquinolones
Sample	Origin	CpxR	mdtK	MexBEW	tolC
PICH	Sewage	1	1	1	1
cA	Sewage	0	0	1	0
cZ	Sewage	0	0	0	0
CN	Sewage	0	0	0	0
NSC	Sewage	1	0	1	0
CSC1	Sewage	0	0	0	0
CSC2	Sewage	0	0	0	0
CSC3	Sewage	0	0	0	0
PE	Beach	0	0	0	0
LC	Beach	0	0	0	0
SC	Beach	0	0	0	0
PN	Beach	0	0	0	0
PA	Beach	0	0	0	0
RAM	Beach	0	0	0	0
BUC	Beach	0	0	0	0
POC	Beach	0	0	0	0
POCB	Beach	0	0	0	0
MAL	Beach	0	0	0	0
VDE	Beach	0	0	0	0
CAR	Beach	0	0	0	0

## Sheet: Macrolides
Macrolides
		Macrolide resistance genes
Sample	Origin	emrAF	msrE	mphD
PICH	Sewage	0	0	0
cA	Sewage	0	0	0
cZ	Sewage	1	1	1
CN	Sewage	0	0	0
NSC	Sewage	0	0	0
CSC1	Sewage	0	0	0
CSC2	Sewage	0	0	0
CSC3	Sewage	0	0	0
PE	Beach	0	0	0
LC	Beach	0	0	0
SC	Beach	0	0	0
PN	Beach	0	0	0
PA	Beach	0	0	0
RAM	Beach	0	0	0
BUC	Beach	0	0	0
POC	Beach	0	0	0
POCB	Beach	0	0	0
MAL	Beach	0	0	0
VDE	Beach	0	0	0
CAR	Beach	0	0	0

## Sheet: Lincosamides
Lincosamides
		Lincosamide resistance genes
Sample	Origin	ErmA	ErmF	lnuCD
PICH	Sewage	1	1	1
cA	Sewage	0	0	0
cZ	Sewage	0	0	0
CN	Sewage	0	0	0
NSC	Sewage	0	0	0
CSC1	Sewage	0	0	0
CSC2	Sewage	0	0	0
CSC3	Sewage	0	0	0
PE	Beach	0	0	0
LC	Beach	0	0	0
SC	Beach	0	0	0
PN	Beach	0	0	0
PA	Beach	0	0	0
RAM	Beach	0	0	0
BUC	Beach	0	0	0
POC	Beach	0	0	0
POCB	Beach	0	0	0
MAL	Beach	0	0	0
VDE	Beach	0	0	0
CAR	Beach	0	0	0

## Sheet: Aminoglycosides
Aminoglycosides
		Aminoglycoside resistance genes
Sample	Origin	ANT(3’’)-IIc	APH(3’’)-Ib	APH(3’)-Ia	APH(3’)-IIa	APH(6)-Id	aadA
PICH	Sewage	0	1	0	1	1	1
cA	Sewage	1	1	0	1	1	1
cZ	Sewage	0	1	0	1	1	1
CN	Sewage	0	0	1	0	1	0
NSC	Sewage	0	1	1	1	1	0
CSC1	Sewage	1	1	0	1	0	1
CSC2	Sewage	0	1	1	1	1	1
CSC3	Sewage	0	0	1	1	1	0
PE	Beach	0	0	0	1	0	0
LC	Beach	0	0	0	1	0	0
SC	Beach	0	0	0	1	0	0
PN	Beach	0	0	0	1	0	0
PA	Beach	0	0	0	1	0	0
RAM	Beach	0	0	0	1	0	0
BUC	Beach	0	0	0	1	0	0
POC	Beach	0	0	0	1	0	0
POCB	Beach	0	0	0	1	0	0
MAL	Beach	0	0	0	1	0	0
VDE	Beach	0	0	0	1	0	0
CAR	Beach	0	0	0	1	0	0

## Sheet: Streptogramins
Streptogramins
		Streptogramin resistance genes
Sample	Origin	msrE	ErmA	ErmF
PICH	Sewage	0	0	0
cA	Sewage	0	0	0
cZ	Sewage	1	0	0
CN	Sewage	0	0	0
NSC	Sewage	0	0	0
CSC1	Sewage	0	0	0
CSC2	Sewage	0	1	1
CSC3	Sewage	0	0	0
PE	Beach	0	0	0
LC	Beach	0	0	0
SC	Beach	0	0	0
PN	Beach	0	0	0
PA	Beach	0	0	0
RAM	Beach	0	0	0
BUC	Beach	0	0	0
POC	Beach	0	0	0
POCB	Beach	0	0	0
MAL	Beach	0	0	0
VDE	Beach	0	0	0
CAR	Beach	0	0	0

## Sheet: Phenicols
Phenicols
		Phenicol resistance genes
Sample	Origin	catI
PICH	Sewage	0
cA	Sewage	0
cZ	Sewage	0
CN	Sewage	0
NSC	Sewage	0
CSC1	Sewage	1
CSC2	Sewage	0
CSC3	Sewage	0
PE	Beach	1
LC	Beach	0
SC	Beach	0
PN	Beach	0
PA	Beach	0
RAM	Beach	0
BUC	Beach	0
POC	Beach	0
POCB	Beach	0
MAL	Beach	0
VDE	Beach	0
CAR	Beach	0

## Sheet: Elfamycins
Elfamycins
		Elfamycin resistance genes
Sample	Origin	EF-Tu
PICH	Sewage	0
cA	Sewage	0
cZ	Sewage	0
CN	Sewage	0
NSC	Sewage	0
CSC1	Sewage	0
CSC2	Sewage	0
CSC3	Sewage	0
PE	Beach	0
LC	Beach	1
SC	Beach	0
PN	Beach	0
PA	Beach	0
RAM	Beach	1
BUC	Beach	1
POC	Beach	1
POCB	Beach	1
MAL	Beach	1
VDE	Beach	0
CAR	Beach	1

## Sheet: Sulfonamides
Sulfonamides
		Sulfonamide resistance genes
Sample	Origin	sul1	sul2
PICH	Sewage	1	1
cA	Sewage	0	0
cZ	Sewage	0	1
CN	Sewage	0	0
NSC	Sewage	0	1
CSC1	Sewage	0	1
CSC2	Sewage	0	1
CSC3	Sewage	0	0
PE	Beach	0	0
LC	Beach	0	0
SC	Beach	0	0
PN	Beach	0	0
PA	Beach	0	0
RAM	Beach	0	0
BUC	Beach	0	0
POC	Beach	0	0
POCB	Beach	0	0
MAL	Beach	0	0
VDE	Beach	0	0
CAR	Beach	0	1

[truncated: 1 more sheets: Multidrug and others]
