# Supplementary material for: Urban metagenomics uncover antibiotic resistance reservoirs in coastal beach and sewage waters
Source: Microbiome. 2019 Feb 28;7:35. doi: 10.1186/s40168-019-0648-z (PMC6396544; doi:10.1186/s40168-019-0648-z)
Supplement: Supplementary file 3 — Metagenomic assembly statistics. (XLSX 8 kb) [file 40168_2019_648_MOESM3_ESM.xlsx]

## Sheet: tableS1
Assembly	BUC	cA	CAR	CN	CSC1	CSC2	CSC3	cZ	LC	MAL	NSC	PA	PE	PICH	PN	POCB	POC	RAM	SC	VDE
# contigs (>= 0 bp)	231488	157348	97380	124008	147550	182946	125000	87486	186776	218344	123199	203099	117974	168808	147247	235376	207469	224430	155864	225233
# contigs (>= 1000 bp)	21570	24643	7971	6648	15799	18116	13946	10850	22486	21876	10646	23947	15285	25318	17709	27469	21728	30439	23112	21749
# contigs (>= 5000 bp)	407	1697	289	443	472	1033	889	914	850	819	364	732	469	1655	469	978	538	1020	915	439
# contigs (>= 10000 bp)	66	401	64	153	69	333	294	315	152	187	93	124	71	332	84	254	79	185	195	67
# contigs (>= 25000 bp)	1	43	1	19	2	50	44	18	10	4	13	5	3	21	8	19	0	23	8	0
# contigs (>= 50000 bp)	0	4	0	0	0	7	10	2	0	0	0	0	0	0	0	0	0	0	0	0
Total length (>= 0 bp)	125058294	110419903	49120791	56553537	80503351	106584243	76422677	57754648	110889469	122613293	63795313	118393176	70935605	119122815	86130315	139243057	116144332	142182032	101768959	122276719
Total length (>= 1000 bp)	36726966	57131229	15031666	14946306	29069779	39567349	32541222	26751808	43677751	41683401	20377029	44391340	29173993	56185319	32057237	52392030	38715578	58581003	46104781	37893188
Total length (>= 5000 bp)	3124266	15450038	2351101	4429580	3603951	10739699	9588462	9164995	6909717	6973184	3350402	5757560	3582246	13895807	3864166	8782684	4067872	8495475	7623338	3361439
Total length (>= 10000 bp)	888379	6658733	882144	2452540	988646	5985831	5577230	5011934	2260559	2721963	1551196	1788475	960347	4964853	1331978	3912066	1038929	3017967	2920311	937470
Total length (>= 25000 bp)	30791	1534916	30589	572979	76700	1900263	1829821	625881	298131	122284	410047	161434	77706	684841	240104	586326	0	752688	271079	0
Total length (>= 50000 bp)	0	245267	0	0	0	489115	666515	115303	0	0	0	0	0	0	0	0	0	0	0	0
# contigs	84295	59653	28171	27815	47291	62536	42097	31281	68153	77997	36899	75437	43025	73666	55861	88930	76021	92262	62462	80099
Largest contig	30791	69607	30589	43868	40908	111344	135116	63912	41583	37921	44627	38758	27200	47148	37307	41126	20311	48182	48925	21796
Total length	79449075	81634833	28821159	29120087	50907399	69603528	51849697	40800869	75296954	80079064	38334340	79931843	48368102	89404600	58496260	94836466	75857588	101246113	73548887	77631584
GC (%)	49.15	50.94	43.95	47.51	46.32	48.25	51.44	46.88	47.26	47.84	46.78	46.69	47.87	50.31	48.79	49.29	48.62	48.73	47.62	49.22
N50	940	1627	1041	1028	1133	1165	1372	1508	1165	1039	1059	1108	1223	1361	1086	1099	1018	1167	1289	980
N75	671	895	699	676	747	717	782	814	751	701	708	731	769	783	730	729	697	746	798	681
L50	24665	11631	7363	6268	12397	13688	8239	5597	16881	20263	9470	19736	10755	15383	15010	22716	20948	23058	14867	22681
L75	49966	28976	15957	15206	26397	33223	21171	15132	37340	44117	20722	42300	23426	37654	31637	49624	43799	50654	33287	46775
# N's per 100 kbp	33.93	50.76	19.62	26.60	60.55	23.54	18.17	26.90	55.66	38.63	44.68	45.91	44.69	21.45	63.26	38.29	41.08	46.15	36.41	40.60
